# Supplementary material for: The Relationships between Dopaminergic, Glutamatergic, and Cognitive Functioning in 22q11.2 Deletion Syndrome: A Cross-Sectional, Multimodal 1H-MRS and 18F-Fallypride PET Study
Source: Genes (Basel). 2022 Sep 19;13(9):1672. doi: 10.3390/genes13091672 (PMC9498700; doi:10.3390/genes13091672)
Supplement: Supplementary file 1 [file genes-13-01672-s001.zip]

Archive with 1 entries (1 files):
- genes-1906795-supplementary.pdf
